# Supplementary material for: A data-sharing scheme that supports multi-keyword search for electronic medical records
Source: PLoS One. 2021 Jan 7;16(1):e0244979. doi: 10.1371/journal.pone.0244979 (PMC7790426; doi:10.1371/journal.pone.0244979)
Supplement: S1 File — The procedure source code for the numerical simulation of our scheme, Wu’s scheme and Wang’s scheme. (ZIP) [file pone.0244979.s002.zip]

Archive with 3 entries (3 files):
- S1_File/Code of our scheme.docx
- S1_File/Code of Wang's scheme.docx
- S1_File/Code of Wu's scheme.docx
